# Supplementary material for: Effect of Preventive Exercise Programs for Swimmer’s Shoulder Injury on Rotator Cuff Torque and Balance in Competitive Swimmers: A Randomized Controlled Trial
Source: Healthcare (Basel). 2025 Mar 1;13(5):538. doi: 10.3390/healthcare13050538 (PMC11899141; doi:10.3390/healthcare13050538)
Supplement: Supplementary file 1 [file healthcare-13-00538-s001.zip]

Archive with 2 entries (1 files):
- healthcare-3469175-supplementary/
- healthcare-3469175-supplementary/CONSORT 2010 Checklist_final.pdf
